# Supplementary material for: The Diversity of Seed-Borne Fungi Associated with Soybean Grown in Southern Poland
Source: Pathogens. 2024 Sep 6;13(9):769. doi: 10.3390/pathogens13090769 (PMC11434997; doi:10.3390/pathogens13090769)
Supplement: Supplementary file 1 [file pathogens-13-00769-s001.zip]

Archive with 1 entries (1 files):
- pathogens-3082513-supplementary.pdf
